# Supplementary material for: Reactive nitrogen species inhibit branched chain alpha-ketoacid dehydrogenase complex and impact muscle cell metabolism
Source: J Biol Chem. 2023 Oct 10;299(11):105333. doi: 10.1016/j.jbc.2023.105333 (PMC10656228; doi:10.1016/j.jbc.2023.105333)
Supplement: Supporting Information [file mmc1.xlsx]

## Sheet: Figure 1
	Figure 1
	C	ANOVA summary			Tukey's multiple comparisons test	Adjusted P Value
		F	33.09		Control vs. + 100 µM SNO-CoA	<0.0001
		P value	<0.0001		Control vs. + 10 µM SNO-CoA	<0.0001
		P value summary	****		Control vs. + 1 µM SNO-CoA	<0.0001
		Significant diff. among means (P < 0.05)?	Yes		Control vs. + 0.1 µM SNO-CoA	0.0006
		R squared	0.9298		+ 100 µM SNO-CoA vs. + 10 µM SNO-CoA	0.553
					+ 100 µM SNO-CoA vs. + 1 µM SNO-CoA	0.2695
					+ 100 µM SNO-CoA vs. + 0.1 µM SNO-CoA	0.014
					+ 10 µM SNO-CoA vs. + 1 µM SNO-CoA	0.9717
					+ 10 µM SNO-CoA vs. + 0.1 µM SNO-CoA	0.1523
					+ 1 µM SNO-CoA vs. + 0.1 µM SNO-CoA	0.3492
	E	ANOVA summary			Tukey's multiple comparisons test	Adjusted P Value
		F	2206		WT M0 vs. WT M1	<0.0001
		P value	<0.0001		WT M0 vs. KO M0	>0.9999
		P value summary	****		WT M0 vs. KO M1	0.7815
		Significant diff. among means (P < 0.05)?	Yes		WT M1 vs. KO M0	<0.0001
		R squared	0.9988		WT M1 vs. KO M1	<0.0001
					KO M0 vs. KO M1	0.7758
	F	ANOVA summary			Tukey's multiple comparisons test	Adjusted P Value
		F	5184		WT M0 vs. WT M1	<0.0001
		P value	<0.0001		WT M0 vs. KO M0	0.9242
		P value summary	****		WT M0 vs. KO M1	0.5948
		Significant diff. among means (P < 0.05)?	Yes		WT M1 vs. KO M0	<0.0001
		R squared	0.9992		WT M1 vs. KO M1	<0.0001
					KO M0 vs. KO M1	0.9114
	K	ANOVA summary			Tukey's multiple comparisons test	Adjusted P Value
		F	30.5		WT M0 vs. WT M1	0.0022
		P value	<0.0001		WT M0 vs. KO M0	0.0258
		P value summary	****		WT M0 vs. KO M1	0.8212
		Significant diff. among means (P < 0.05)?	Yes		WT M1 vs. KO M0	<0.0001
		R squared	0.9196		WT M1 vs. KO M1	0.0008
					KO M0 vs. KO M1	0.087
	L	ANOVA summary			Tukey's multiple comparisons test	Adjusted P Value
		F	115.2		Unlabeled vs. WT M0	<0.0001
		P value	<0.0001		Unlabeled vs. WT M1	0.0429
		P value summary	****		Unlabeled vs. KO M0	<0.0001
		Significant diff. among means (P < 0.05)?	Yes		Unlabeled vs. KO M1	<0.0001
		R squared	0.9767		WT M0 vs. WT M1	<0.0001
					WT M0 vs. KO M0	0.9963
					WT M0 vs. KO M1	0.0709
					WT M1 vs. KO M0	<0.0001
					WT M1 vs. KO M1	<0.0001
					KO M0 vs. KO M1	0.0402

## Sheet: Figure 2
	Figure 2
	E	ANOVA summary			Tukey's multiple comparisons test	Adjusted P Value
		F	40.13		WT M0 vs. WT M1	<0.0001
		P value	<0.0001		WT M0 vs. KO M0	0.9991
		P value summary	****		WT M0 vs. KO M1	0.1924
		Significant diff. among means (P < 0.05)?	Yes		WT M1 vs. KO M0	<0.0001
		R squared	0.9377		WT M1 vs. KO M1	0.0004
					KO M0 vs. KO M1	0.1602
	F	ANOVA summary			Tukey's multiple comparisons test	Adjusted P Value
		F	66.34		Unlabeled vs. WT M0	<0.0001
		P value	<0.0001		Unlabeled vs. WT M1	0.5793
		P value summary	****		Unlabeled vs. KO M0	<0.0001
		Significant diff. among means (P < 0.05)?	Yes		Unlabeled vs. KO M1	0.0049
		R squared	0.9637		WT M0 vs. WT M1	<0.0001
					WT M0 vs. KO M0	0.2318
					WT M0 vs. KO M1	0.0063
					WT M1 vs. KO M0	<0.0001
					WT M1 vs. KO M1	0.0006
					KO M0 vs. KO M1	0.0003

## Sheet: Figure 3
	Figure 3
	E	ANOVA summary			Tukey's multiple comparisons test	Adjusted P Value
		F	427.7		WT vs. WT TX	<0.0001
		P value	<0.0001		WT vs. KO	0.0001
		P value summary	****		WT vs. KO TX	0.0037
		Significant diff. among means (P < 0.05)?	Yes		WT TX vs. KO	<0.0001
		R squared	0.9938		WT TX vs. KO TX	<0.0001
					KO vs. KO TX	0.0404
	F	ANOVA summary			Tukey's multiple comparisons test	Adjusted P Value
		F	105.4		WT vs. WT TX	<0.0001
		P value	<0.0001		WT vs. KO	0.2028
		P value summary	****		WT vs. KO TX	0.0015
		Significant diff. among means (P < 0.05)?	Yes		WT TX vs. KO	<0.0001
		R squared	0.9753		WT TX vs. KO TX	0.0002
					KO vs. KO TX	0.0002
	G	ANOVA summary			Tukey's multiple comparisons test	Adjusted P Value
		F	473.5		WT vs. WT TX	<0.0001
		P value	<0.0001		WT vs. KO	<0.0001
		P value summary	****		WT vs. KO TX	<0.0001
		Significant diff. among means (P < 0.05)?	Yes		WT TX vs. KO	<0.0001
		R squared	0.9944		WT TX vs. KO TX	<0.0001
					KO vs. KO TX	0.9997
	H	ANOVA summary			Tukey's multiple comparisons test	Adjusted P Value
		F	32.01		WT vs. WT TX	0.0004
		P value	<0.0001		WT vs. KO	0.3331
		P value summary	****		WT vs. KO TX	0.0829
		Significant diff. among means (P < 0.05)?	Yes		WT TX vs. KO	<0.0001
		R squared	0.9231		WT TX vs. KO TX	0.0084
					KO vs. KO TX	0.007
	I	ANOVA summary			Tukey's multiple comparisons test	Adjusted P Value
		F	321.4		Untreated vs. + 1400W	0.9779
		P value	<0.0001		Untreated vs. TNFα+IFNγ	<0.0001
		P value summary	****		Untreated vs. TNFα+IFNγ + 1400W	0.0003
		Significant diff. among means (P < 0.05)?	Yes		+ 1400W vs. TNFα+IFNγ	<0.0001
		R squared	0.9918		+ 1400W vs. TNFα+IFNγ + 1400W	0.0002
					TNFα+IFNγ vs. TNFα+IFNγ + 1400W	<0.0001
	J	ANOVA summary			Tukey's multiple comparisons test	Adjusted P Value
		F	15.3		Untreated vs. + 1400W	0.4402
		P value	0.0011		Untreated vs. TNFα+IFNγ	0.0136
		P value summary	**		Untreated vs. TNFα+IFNγ + 1400W	0.2159
		Significant diff. among means (P < 0.05)?	Yes		+ 1400W vs. TNFα+IFNγ	0.0014
		R squared	0.8516		+ 1400W vs. TNFα+IFNγ + 1400W	0.0143
					TNFα+IFNγ vs. TNFα+IFNγ + 1400W	0.4208
	K	ANOVA summary			Tukey's multiple comparisons test	Adjusted P Value
		F	735.8		Untreated vs. + 1400W	0.8458
		P value	<0.0001		Untreated vs. TNFα+IFNγ	<0.0001
		P value summary	****		Untreated vs. TNFα+IFNγ + 1400W	<0.0001
		Significant diff. among means (P < 0.05)?	Yes		+ 1400W vs. TNFα+IFNγ	<0.0001
		R squared	0.9964		+ 1400W vs. TNFα+IFNγ + 1400W	<0.0001
					TNFα+IFNγ vs. TNFα+IFNγ + 1400W	<0.0001
	L	ANOVA summary			Tukey's multiple comparisons test	Adjusted P Value
		F	10.72		Untreated vs. + 1400W	0.2024
		P value	0.0035		Untreated vs. TNFα+IFNγ	0.0406
		P value summary	**		Untreated vs. TNFα+IFNγ + 1400W	0.6672
		Significant diff. among means (P < 0.05)?	Yes		+ 1400W vs. TNFα+IFNγ	0.0024
		R squared	0.8008		+ 1400W vs. TNFα+IFNγ + 1400W	0.0401
					TNFα+IFNγ vs. TNFα+IFNγ + 1400W	0.2048
	M	ANOVA summary			Tukey's multiple comparisons test	Adjusted P Value
		F	254.3		WT vs. WT + TNFα/IFNγ	<0.0001
		P value	<0.0001		WT vs. Nos2-/-	>0.9999
		P value summary	****		WT vs. Nos2-/- + TNFα/IFNγ	>0.9999
		Significant diff. among means (P < 0.05)?	Yes		WT + TNFα/IFNγ vs. Nos2-/-	<0.0001
		R squared	0.9896		WT + TNFα/IFNγ vs. Nos2-/- + TNFα/IFNγ	<0.0001
					Nos2-/- vs. Nos2-/- + TNFα/IFNγ	>0.9999
	N	ANOVA summary			Tukey's multiple comparisons test	Adjusted P Value
		F	1947		Untreated vs. + 1400W	>0.9999
		P value	<0.0001		Untreated vs. TNFα+IFNγ	<0.0001
		P value summary	****		Untreated vs. TNFα+IFNγ + 1400W	0.0119
		Significant diff. among means (P < 0.05)?	Yes		+ 1400W vs. TNFα+IFNγ	<0.0001
		R squared	0.9986		+ 1400W vs. TNFα+IFNγ + 1400W	0.0119
					TNFα+IFNγ vs. TNFα+IFNγ + 1400W	<0.0001
	O	ANOVA summary			Tukey's multiple comparisons test	Adjusted P Value
		F	2915		WT vs. WT +TNF/IFN	<0.0001
		P value	<0.0001		WT vs. KO	0.9975
		P value summary	****		WT vs. KO +TFN/IFN	>0.9999
		Significant diff. among means (P < 0.05)?	Yes		WT +TNF/IFN vs. KO	<0.0001
		R squared	0.9991		WT +TNF/IFN vs. KO +TFN/IFN	<0.0001
					KO vs. KO +TFN/IFN	0.9975
	P	ANOVA summary			Tukey's multiple comparisons test	Adjusted P Value
		F	261.1		Untreated vs. TNFα+IFNγ	<0.0001
		P value	<0.0001		Untreated vs. + 1400W	>0.9999
		P value summary	****		Untreated vs. TNFα+IFNγ + 1400W	<0.0001
		Significant diff. among means (P < 0.05)?	Yes		TNFα+IFNγ vs. + 1400W	<0.0001
		R squared	0.9899		TNFα+IFNγ vs. TNFα+IFNγ + 1400W	<0.0001
					+ 1400W vs. TNFα+IFNγ + 1400W'	<0.0001
	Q	ANOVA summary			Tukey's multiple comparisons test	Adjusted P Value
		F	24.89		WT vs. WT + TNFα/IFNγ	0.0007
		P value	0.0002		WT vs. Nos2-/-	0.5457
		P value summary	***		WT vs. Nos2-/- + TNFα/IFNγ	0.2244
		Significant diff. among means (P < 0.05)?	Yes		WT + TNFα/IFNγ vs. Nos2-/-	0.0002
		R squared	0.9032		WT + TNFα/IFNγ vs. Nos2-/- + TNFα/IFNγ	0.0079
					Nos2-/- vs. Nos2-/- + TNFα/IFNγ	0.033

## Sheet: Figure 4
	Figure 4
	B	ANOVA summary			Tukey's multiple comparisons test	Adjusted P Value
		F	105.9		WT vs. WT + TNFα/IFNγ	0.0003
		P value	0.0003		WT vs. Nos2-/-	>0.9999
		P value summary	***		WT vs. Nos2-/- + TNFα/IFNγ	>0.9999
		Significant diff. among means (P < 0.05)?	Yes		WT + TNFα/IFNγ vs. Nos2-/-	0.0012
		R squared	0.9876		WT + TNFα/IFNγ vs. Nos2-/- + TNFα/IFNγ	0.0012
					Nos2-/- vs. Nos2-/- + TNFα/IFNγ	>0.9999
	C	ANOVA summary			Tukey's multiple comparisons test	Adjusted P Value
		F	2564		WT vs. WT TX	<0.0001
		P value	<0.0001		WT vs. KO	0.999
		P value summary	****		WT vs. KO TX	0.9924
		Significant diff. among means (P < 0.05)?	Yes		WT TX vs. KO	<0.0001
		R squared	0.999		WT TX vs. KO TX	<0.0001
					KO vs. KO TX	0.9755
	D	ANOVA summary			Tukey's multiple comparisons test	Adjusted P Value
		F	14.46		WT vs. WT + TNFα/IFNγ	0.0012
		P value	0.0014		WT vs. KO	0.6417
		P value summary	**		WT vs. KO + TNFα/IFNγ	0.1162
		Significant diff. among means (P < 0.05)?	Yes		WT + TNFα/IFNγ vs. KO	0.0046
		R squared	0.8443		WT + TNFα/IFNγ vs. KO + TNFα/IFNγ	0.0286
					KO vs. KO + TNFα/IFNγ	0.5324
	E	ANOVA summary			Tukey's multiple comparisons test	Adjusted P Value
		F	8.468		WT vs. WT + TNFα/IFNγ	0.0125
		P value	0.0073		WT vs. KO	0.9993
		P value summary	**		WT vs. KO + TNFα/IFNγ	0.9471
		Significant diff. among means (P < 0.05)?	Yes		WT + TNFα/IFNγ vs. KO	0.0107
		R squared	0.7605		WT + TNFα/IFNγ vs. KO + TNFα/IFNγ	0.0259
					KO vs. KO + TNFα/IFNγ	0.909
	F	ANOVA summary			Tukey's multiple comparisons test	Adjusted P Value
		F	2.544		WT vs. WT + TNFα/IFNγ	0.3096
		P value	0.1294		WT vs. KO	0.8452
		P value summary	ns		WT vs. KO + TNFα/IFNγ	0.9671
		Significant diff. among means (P < 0.05)?	No		WT + TNFα/IFNγ vs. KO	0.1028
		R squared	0.4883		WT + TNFα/IFNγ vs. KO + TNFα/IFNγ	0.5211
					KO vs. KO + TNFα/IFNγ	0.6046
